# Supplementary material for: CDK2 inhibition promotes neuronal differentiation in neuroblastoma
Source: Sci Rep. 2026 Feb 6;16:5255. doi: 10.1038/s41598-026-38123-4 (PMC12881557; doi:10.1038/s41598-026-38123-4)
Supplement: Supplementary file 2 — Supplementary Material 2 [file 41598_2026_38123_MOESM2_ESM.xlsx]

## Sheet: Positive correlation with CDK2
SEQC Dataset			Westermann Dataset			Kocak dataset			Target Dataset
KEGG Pathway	p-value		KEGG Pathway	p-value		KEGG Pathway	p-value		KEGG Pathway	p-value
Ribosome	1.03e-48		Ribosome	8.24e-47		Ribosome	6.21e-17		Ribosome	2.13e-34
RNA_transport	8.19e-31		RNA_transport	1.82e-24		RNA_transport	7.48e-14		Spliceosome	2.25e-25
Spliceosome	1.12e-26		Spliceosome	1.09e-23		Spliceosome	1.54e-13		RNA_transport	2.58e-21
Ribosome_biogenesis_in_eukaryotes	7.81e-21		Ribosome_biogenesis_in_eukaryotes	3.10e-22		DNA_replication	5.61e-13		Cell_cycle	1.30e-17
Oxidative_phosphorylation	6.81e-16		DNA_replication	6.85e-15		Cell_cycle	5.56e-08		DNA_replication	2.62e-17
DNA_replication	4.18e-15		Cell_cycle	3.45e-14		Ribosome_biogenesis_in_eukaryotes	6.25e-08		Fanconi_anemia_pathway	1.38e-14
Parkinson_s_disease	8.39e-15		Huntington_s_disease	8.63e-12		Huntington_s_disease	1.16e-07		Ribosome_biogenesis_in_eukaryotes	4.48e-13
Cell_cycle	6.82e-14		Fanconi_anemia_pathway	1.96e-11		Pyrimidine_metabolism	4.04e-07		Systemic_lupus_erythematosus	3.71e-12
Huntington_s_disease	7.12e-14		Oxidative_phosphorylation	6.13e-11		Alcoholism	9.82e-07		Base_excision_repair	1.26e-09
RNA_degradation	3.64e-11		RNA_degradation	6.21e-11		Systemic_lupus_erythematosus	1.83e-06		Alcoholism	4.01e-09
Proteasome	3.61e-09		Parkinson_s_disease	1.13e-09		Parkinson_s_disease	2.21e-06		Homologous_recombination	6.34e-09
Nucleotide_excision_repair	4.49e-09		Nucleotide_excision_repair	6.56e-09		Base_excision_repair	2.96e-06		RNA_degradation	6.09e-08
Mismatch_repair	1.36e-08		Homologous_recombination	9.06e-09		Homologous_recombination	1.12e-05		Pyrimidine_metabolism	2.00e-07
Fanconi_anemia_pathway	1.85e-08		Mismatch_repair	1.80e-08		Fanconi_anemia_pathway	1.60e-05		Viral_carcinogenesis	7.30e-07
Alzheimer_s_disease	3.33e-08		Pyrimidine_metabolism	6.52e-08		Mismatch_repair	3.31e-05		mRNA_surveillance_pathway	7.92e-07
Systemic_lupus_erythematosus	4.10e-08		Proteasome	1.91e-07		Oxidative_phosphorylation	3.76e-05		Mismatch_repair	4.89e-06
Homologous_recombination	6.27e-08		Systemic_lupus_erythematosus	2.06e-07		RNA_polymerase	1.44e-04		Nucleotide_excision_repair	2.84e-05
Pyrimidine_metabolism	2.30e-07		Base_excision_repair	1.09e-06		N_Glycan_biosynthesis	1.92e-04		RNA_polymerase	7.56e-05
Base_excision_repair	8.31e-07		mRNA_surveillance_pathway	1.47e-06		Nucleotide_excision_repair	1.93e-04		Non_homologous_end_joining	1.62e-04
Non_alcoholic_fatty_liver_disease__NAFLD_	2.56e-06		RNA_polymerase	5.57e-06		RNA_degradation	3.12e-04		p53_signaling_pathway	6.14e-04
mRNA_surveillance_pathway	2.91e-06		Alzheimer_s_disease	3.02e-05		Proteasome	1.14e-03		One_carbon_pool_by_folate	1.39e-03
N_Glycan_biosynthesis	3.80e-06		Cysteine_and_methionine_metabolism	4.07e-05		Protein_processing_in_endoplasmic_reticulum	2.56e-03		Transcriptional_misregulation_in_cancer	5.67e-03
Cysteine_and_methionine_metabolism	7.43e-06		Alcoholism	4.91e-05		Sulfur_relay_system	4.35e-03		Basal_transcription_factors	7.40e-03
Alcoholism	1.53e-05		N_Glycan_biosynthesis	7.63e-05		Non_alcoholic_fatty_liver_disease__NAFLD_	4.70e-03		Sulfur_relay_system	8.58e-03
RNA_polymerase	2.48e-05		Protein_export	1.03e-04		Viral_carcinogenesis	5.05e-03
Basal_transcription_factors	6.25e-05		p53_signaling_pathway	2.31e-04
Protein_export	8.55e-05		Basal_transcription_factors	5.31e-04
Aminoacyl_tRNA_biosynthesis	1.22e-04		Aminoacyl_tRNA_biosynthesis	5.31e-04
Protein_processing_in_endoplasmic_reticulum	5.28e-04		Protein_processing_in_endoplasmic_reticulum	1.37e-03
Purine_metabolism	8.58e-04		Purine_metabolism	1.56e-03
One_carbon_pool_by_folate	9.80e-04		Non_alcoholic_fatty_liver_disease__NAFLD_	1.83e-03
Non_homologous_end_joining	1.47e-03		Lysine_degradation	1.93e-03
Citrate_cycle__TCA_cycle_	3.88e-03		Ubiquitin_mediated_proteolysis	2.75e-03

## Sheet: Negative correlation with CDK2
SEQC Dataset			Westermann Dataset			Kocak dataset			Target Dataset
KEGG Pathway	p-value		KEGG Pathway	p-value		KEGG Pathway	p-value		KEGG Pathway	p-value
Circadian_entrainment	6.48e-12		Cell_adhesion_molecules__CAMs_	1.76e-11		Olfactory_transduction	1.73e-10		Adrenergic_signaling_in_cardiomyocytes	4.93e-15
Cell_adhesion_molecules__CAMs_	7.86e-12		Phosphatidylinositol_signaling_system	7.86e-11		Cell_adhesion_molecules__CAMs_	3.74e-09		Synaptic_vesicle_cycle	1.18e-13
Glutamatergic_synapse	3.07e-11		Adrenergic_signaling_in_cardiomyocytes	2.32e-10		Phagosome	1.82e-08		Dopaminergic_synapse	2.54e-09
Phosphatidylinositol_signaling_system	5.63e-11		Lysosome	2.24e-09		Glutamatergic_synapse	2.08e-07		Circadian_entrainment	1.63e-08
Oxytocin_signaling_pathway	2.00e-10		Glutamatergic_synapse	3.35e-09		Viral_myocarditis	2.07e-06		Endocrine_and_other_factor_regulated_calcium_reabsorption	3.57e-08
Phospholipase_D_signaling_pathway	2.92e-10		Circadian_entrainment	3.85e-09		Staphylococcus_aureus_infection	2.75e-06		GABAergic_synapse	4.58e-08
Adrenergic_signaling_in_cardiomyocytes	6.23e-10		Viral_myocarditis	1.75e-08		Phospholipase_D_signaling_pathway	4.71e-06		Amphetamine_addiction	7.61e-08
cGMP_PKG_signaling_pathway	6.66e-09		Dopaminergic_synapse	3.69e-08		Rheumatoid_arthritis	7.01e-06		Lysosome	8.71e-08
Cholinergic_synapse	1.12e-08		Phagosome	4.52e-08		Antigen_processing_and_presentation	1.03e-05		Insulin_secretion	1.38e-07
Dopaminergic_synapse	3.38e-08		Synaptic_vesicle_cycle	1.07e-07		Neuroactive_ligand_receptor_interaction	1.74e-05		Cholinergic_synapse	2.79e-07
Endocytosis	3.42e-08		Calcium_signaling_pathway	1.20e-07		Graft_versus_host_disease	2.09e-05		Peroxisome	4.99e-07
Renin_secretion	5.56e-08		Oxytocin_signaling_pathway	2.34e-07		Platelet_activation	2.24e-05		GnRH_signaling_pathway	1.10e-06
Retrograde_endocannabinoid_signaling	6.74e-08		Inflammatory_mediator_regulation_of_TRP_channels	2.46e-07		Ovarian_steroidogenesis	3.35e-05		Oxytocin_signaling_pathway	1.12e-06
Amphetamine_addiction	1.05e-07		Phospholipase_D_signaling_pathway	3.12e-07		Inflammatory_mediator_regulation_of_TRP_channels	4.73e-05		Serotonergic_synapse	2.01e-06
Calcium_signaling_pathway	1.15e-07		Serotonergic_synapse	4.69e-07		Serotonergic_synapse	9.04e-05		Retrograde_endocannabinoid_signaling	2.96e-06
Insulin_secretion	1.72e-07		Autoimmune_thyroid_disease	8.10e-07		Type_I_diabetes_mellitus	1.04e-04		Gastric_acid_secretion	6.29e-06
GnRH_signaling_pathway	4.06e-07		GnRH_signaling_pathway	1.01e-06		Circadian_entrainment	1.18e-04		Oocyte_meiosis	9.00e-06
Ras_signaling_pathway	4.16e-07		Allograft_rejection	1.08e-06		Allograft_rejection	2.99e-04		Valine__leucine_and_isoleucine_degradation	1.23e-05
Lysosome	4.74e-07		Amphetamine_addiction	1.27e-06		Insulin_secretion	3.25e-04		cAMP_signaling_pathway	1.36e-05
Gastric_acid_secretion	5.90e-07		MAPK_signaling_pathway	1.52e-06		Amphetamine_addiction	3.95e-04		cGMP_PKG_signaling_pathway	1.69e-05
Endocrine_and_other_factor_regulated_calcium_reabsorption	8.10e-07		Natural_killer_cell_mediated_cytotoxicity	1.59e-06		Tuberculosis	4.58e-04		Aldosterone_regulated_sodium_reabsorption	1.85e-05
Long_term_potentiation	8.83e-07		Ras_signaling_pathway	2.06e-06		Hematopoietic_cell_lineage	4.73e-04		Renin_secretion	3.44e-05
Inflammatory_mediator_regulation_of_TRP_channels	1.40e-06		Long_term_potentiation	2.79e-06		ECM_receptor_interaction	5.25e-04		Glutamatergic_synapse	3.63e-05
ABC_transporters	1.88e-06		Axon_guidance	2.90e-06		Inflammatory_bowel_disease__IBD_	6.50e-04		Calcium_signaling_pathway	4.60e-05
Choline_metabolism_in_cancer	1.94e-06		Aldosterone_synthesis_and_secretion	3.25e-06		Long_term_depression	6.80e-04		Morphine_addiction	6.58e-05
Axon_guidance	2.16e-06		Neuroactive_ligand_receptor_interaction	7.15e-06		Autoimmune_thyroid_disease	6.80e-04		Vasopressin_regulated_water_reabsorption	7.92e-05
Aldosterone_synthesis_and_secretion	2.46e-06		Choline_metabolism_in_cancer	8.42e-06		TNF_signaling_pathway	8.85e-04		Inflammatory_mediator_regulation_of_TRP_channels	9.65e-05
Rap1_signaling_pathway	2.79e-06		Retrograde_endocannabinoid_signaling	8.42e-06		Protein_digestion_and_absorption	1.01e-03		Salivary_secretion	1.20e-04
Phagosome	3.10e-06		Endocrine_and_other_factor_regulated_calcium_reabsorption	1.11e-05		Calcium_signaling_pathway	1.13e-03		Cocaine_addiction	1.59e-04
Melanogenesis	3.51e-06		Endocytosis	1.41e-05		Focal_adhesion	1.27e-03		Steroid_biosynthesis	2.00e-04
Estrogen_signaling_pathway	4.04e-06		Cholinergic_synapse	1.87e-05		Linoleic_acid_metabolism	1.35e-03		Proximal_tubule_bicarbonate_reclamation	2.02e-04
Viral_myocarditis	4.97e-06		Insulin_secretion	1.96e-05		Vascular_smooth_muscle_contraction	1.58e-03		Axon_guidance	2.03e-04
Gap_junction	8.16e-06		Type_I_diabetes_mellitus	2.05e-05		Gap_junction	1.60e-03		Pancreatic_secretion	2.15e-04
Salivary_secretion	1.29e-05		Rap1_signaling_pathway	2.16e-05		Asthma	1.61e-03		Endocytosis	2.37e-04
Inositol_phosphate_metabolism	1.49e-05		ABC_transporters	3.18e-05		Pathogenic_Escherichia_coli_infection	1.84e-03		Gap_junction	2.72e-04
Aldosterone_regulated_sodium_reabsorption	2.18e-05		Gastric_acid_secretion	4.21e-05		AGE_RAGE_signaling_pathway_in_diabetic_complications	2.31e-03		Cardiac_muscle_contraction	3.14e-04
Dorso_ventral_axis_formation	2.34e-05		Regulation_of_actin_cytoskeleton	4.35e-05		Aldosterone_synthesis_and_secretion	2.63e-03		Collecting_duct_acid_secretion	3.57e-04
Chemokine_signaling_pathway	2.45e-05		Renin_secretion	4.39e-05		Dopaminergic_synapse	2.64e-03		Long_term_potentiation	3.80e-04
Serotonergic_synapse	2.60e-05		Glycerophospholipid_metabolism	4.65e-05		GnRH_signaling_pathway	3.18e-03		Phosphatidylinositol_signaling_system	4.62e-04
Insulin_signaling_pathway	2.81e-05		Tuberculosis	5.40e-05		Regulation_of_autophagy	3.23e-03		Neuroactive_ligand_receptor_interaction	4.71e-04
Glycerophospholipid_metabolism	3.97e-05		Fc_epsilon_RI_signaling_pathway	5.52e-05		Retrograde_endocannabinoid_signaling	3.33e-03		Neurotrophin_signaling_pathway	5.26e-04
Rheumatoid_arthritis	4.10e-05		Long_term_depression	7.07e-05		Lysosome	3.34e-03		Carbohydrate_digestion_and_absorption	5.71e-04
Regulation_of_actin_cytoskeleton	4.65e-05		cAMP_signaling_pathway	7.24e-05		Leishmaniasis	3.46e-03		Glycerophospholipid_metabolism	7.69e-04
Neuroactive_ligand_receptor_interaction	5.89e-05		Rheumatoid_arthritis	8.23e-05		Adrenergic_signaling_in_cardiomyocytes	3.53e-03		Insulin_signaling_pathway	8.18e-04
GABAergic_synapse	6.20e-05		Inositol_phosphate_metabolism	1.04e-04		Ras_signaling_pathway	3.59e-03		Terpenoid_backbone_biosynthesis	8.21e-04
Arrhythmogenic_right_ventricular_cardiomyopathy__ARVC_	6.33e-05		Circadian_rhythm	1.33e-04		cAMP_signaling_pathway	3.79e-03		Regulation_of_autophagy	9.05e-04
MAPK_signaling_pathway	7.31e-05		Graft_versus_host_disease	1.41e-04		Regulation_of_actin_cytoskeleton	4.54e-03		Vibrio_cholerae_infection	9.51e-04
Type_I_diabetes_mellitus	7.87e-05		Asthma	1.60e-04		Choline_metabolism_in_cancer	4.76e-03		Dorso_ventral_axis_formation	1.28e-03
Allograft_rejection	1.03e-04		Chemokine_signaling_pathway	1.90e-04		Ether_lipid_metabolism	5.40e-03		Bile_secretion	1.65e-03
Type_II_diabetes_mellitus	1.15e-04		Dorso_ventral_axis_formation	4.01e-04		PI3K_Akt_signaling_pathway	5.52e-03		Circadian_rhythm	1.75e-03
cAMP_signaling_pathway	1.80e-04		Aldosterone_regulated_sodium_reabsorption	4.56e-04		cGMP_PKG_signaling_pathway	6.11e-03		Nicotine_addiction	2.56e-03
Morphine_addiction	1.98e-04		Morphine_addiction	4.71e-04		Arrhythmogenic_right_ventricular_cardiomyopathy__ARVC_	6.40e-03		Phagosome	3.05e-03
Synaptic_vesicle_cycle	2.37e-04		cGMP_PKG_signaling_pathway	4.73e-04		GABAergic_synapse	6.70e-03		Dilated_cardiomyopathy	3.25e-03
Circadian_rhythm	2.79e-04		Cocaine_addiction	4.81e-04		Leukocyte_transendothelial_migration	7.20e-03		Sphingolipid_metabolism	4.05e-03
Fc_gamma_R_mediated_phagocytosis	2.85e-04		Insulin_signaling_pathway	5.55e-04		Natural_killer_cell_mediated_cytotoxicity	7.73e-03		Regulation_of_lipolysis_in_adipocytes	4.59e-03
Autoimmune_thyroid_disease	2.97e-04		Type_II_diabetes_mellitus	9.72e-04		Glycerophospholipid_metabolism	8.05e-03		Epithelial_cell_signaling_in_Helicobacter_pylori_infection	4.60e-03
PI3K_Akt_signaling_pathway	3.03e-04		Estrogen_signaling_pathway	1.00e-03		Renin_secretion	8.30e-03		Long_term_depression	4.64e-03
Vascular_smooth_muscle_contraction	3.73e-04		Antigen_processing_and_presentation	1.01e-03		Morphine_addiction	8.54e-03		Sphingolipid_signaling_pathway	5.01e-03
Long_term_depression	4.97e-04		Salivary_secretion	1.02e-03		Toxoplasmosis	9.28e-03		Pyruvate_metabolism	5.25e-03
Prolactin_signaling_pathway	5.36e-04		GABAergic_synapse	1.02e-03					Fatty_acid_degradation	5.60e-03
Dilated_cardiomyopathy	5.49e-04		Pancreatic_secretion	1.56e-03					Aldosterone_synthesis_and_secretion	6.63e-03
ErbB_signaling_pathway	6.40e-04		Arrhythmogenic_right_ventricular_cardiomyopathy__ARVC_	2.17e-03					Estrogen_signaling_pathway	6.66e-03
Cocaine_addiction	6.45e-04		Prolactin_signaling_pathway	2.74e-03					Melanogenesis	7.98e-03
Pathways_in_cancer	8.44e-04		Neurotrophin_signaling_pathway	2.78e-03					Synthesis_and_degradation_of_ketone_bodies	8.55e-03
Hypertrophic_cardiomyopathy__HCM_	8.70e-04		Fc_gamma_R_mediated_phagocytosis	3.18e-03					ErbB_signaling_pathway	9.41e-03
Thyroid_hormone_signaling_pathway	8.93e-04		Amyotrophic_lateral_sclerosis__ALS_	3.34e-03
Longevity_regulating_pathway___mammal	9.14e-04		Longevity_regulating_pathway___mammal	4.12e-03
Acute_myeloid_leukemia	1.03e-03		mTOR_signaling_pathway	4.65e-03
Graft_versus_host_disease	1.12e-03		Endometrial_cancer	4.82e-03
Fc_epsilon_RI_signaling_pathway	1.25e-03		Gap_junction	4.90e-03
mTOR_signaling_pathway	1.34e-03		Inflammatory_bowel_disease__IBD_	5.08e-03
Tuberculosis	1.45e-03		Regulation_of_autophagy	5.18e-03
Vasopressin_regulated_water_reabsorption	1.61e-03		Sphingolipid_signaling_pathway	5.29e-03
Focal_adhesion	1.81e-03		SNARE_interactions_in_vesicular_transport	5.50e-03
Nicotine_addiction	2.15e-03		Hematopoietic_cell_lineage	5.83e-03
Thyroid_hormone_synthesis	2.21e-03		Phototransduction	7.21e-03
Pancreatic_secretion	2.27e-03		Nicotine_addiction	7.79e-03
Neurotrophin_signaling_pathway	2.95e-03		ErbB_signaling_pathway	7.82e-03
Toxoplasmosis	3.41e-03
Chagas_disease__American_trypanosomiasis_	3.83e-03
FoxO_signaling_pathway	5.32e-03
Sphingolipid_signaling_pathway	5.47e-03
Intestinal_immune_network_for_IgA_production	5.97e-03
Toll_like_receptor_signaling_pathway	6.35e-03
Ether_lipid_metabolism	6.99e-03
Carbohydrate_digestion_and_absorption	6.99e-03
Glioma	7.99e-03
Inflammatory_bowel_disease__IBD_	7.99e-03
Platelet_activation	8.54e-03
HTLV_I_infection	8.91e-03
Adherens_junction	9.14e-03
Glycerolipid_metabolism	9.31e-03
Phototransduction	9.79e-03
